# Supplementary material for: Coenzyme Q10 and Dementia: A Systematic Review
Source: Antioxidants (Basel). 2023 Feb 20;12(2):533. doi: 10.3390/antiox12020533 (PMC9952341; doi:10.3390/antiox12020533)
Supplement: Supplementary file 1 [file antioxidants-12-00533-s001.zip]

Archive with 1 entries (1 files):
- antioxidants-2213905-supplementary.pdf
